# Supplementary material for: ETSR-YOLO: An improved multi-scale traffic sign detection algorithm based on YOLOv5
Source: PLoS One. 2023 Dec 14;18(12):e0295807. doi: 10.1371/journal.pone.0295807 (PMC10721062; doi:10.1371/journal.pone.0295807)
Supplement: S1 Data — (XLSX) [file pone.0295807.s001.xlsx]

## Sheet: precision-recall
x	1	2	3	4	5	6	7
0	0.99861	1	1	0.99734	1	0.99734	1
0.001	0.99861	1	1	0.99734	1	0.99734	1
0.002	0.99861	1	1	0.99734	1	0.99734	1
0.003	0.99861	1	1	0.99734	1	0.99734	1
0.004	0.99861	1	1	0.99734	1	0.99734	1
0.00501	0.99861	1	1	0.99734	1	0.99734	1
0.00601	0.99861	1	1	0.99734	1	0.99734	1
0.00701	0.99861	1	1	0.99734	1	0.99734	1
0.00801	0.99861	0.99852	1	0.99734	1	0.99734	1
0.00901	0.99861	0.99852	1	0.99734	1	0.99734	1
0.01001	0.99861	0.99852	1	0.99734	1	0.99734	1
0.01101	0.99861	0.99852	1	0.99734	0.99977	0.99734	1
0.01201	0.99861	0.99852	1	0.99734	0.99977	0.99734	1
0.01301	0.9976	0.99852	1	0.99734	0.99977	0.99734	1
0.01401	0.9976	0.99852	1	0.99734	0.99977	0.99734	1
0.01502	0.9976	0.99852	1	0.99734	0.99977	0.99734	1
0.01602	0.9976	0.99852	1	0.99734	0.99977	0.99734	1
0.01702	0.9976	0.99852	0.99894	0.99734	0.99977	0.99734	1
0.01802	0.9976	0.99852	0.99894	0.99734	0.99977	0.99734	1
0.01902	0.9976	0.99852	0.99894	0.99734	0.99977	0.99734	1
0.02002	0.9976	0.99852	0.99855	0.99734	0.99977	0.99734	1
0.02102	0.9976	0.99852	0.99855	0.99734	0.99977	0.99734	1
0.02202	0.9976	0.99852	0.99855	0.99734	0.99977	0.99734	0.99934
0.02302	0.9976	0.99852	0.99855	0.99734	0.99977	0.99734	0.99934
0.02402	0.9976	0.99852	0.99855	0.99734	0.99977	0.99734	0.99934
0.02503	0.9976	0.99852	0.99855	0.99734	0.99977	0.99734	0.99934
0.02603	0.9976	0.99852	0.99855	0.99734	0.99977	0.99734	0.99934
0.02703	0.9976	0.99852	0.99855	0.99734	0.99977	0.99734	0.99934
0.02803	0.9976	0.99852	0.99855	0.99734	0.99977	0.99734	0.99934
0.02903	0.9976	0.99852	0.99855	0.99734	0.99977	0.99734	0.99934
0.03003	0.9976	0.99852	0.99855	0.99734	0.99977	0.99734	0.99934
0.03103	0.9976	0.99852	0.99855	0.99734	0.99977	0.99734	0.99934
0.03203	0.9976	0.99852	0.99855	0.99734	0.99977	0.99734	0.99934
0.03303	0.9976	0.99852	0.99855	0.99734	0.99977	0.99734	0.99934
0.03403	0.9976	0.99763	0.99855	0.99734	0.99977	0.99734	0.99934
0.03504	0.9976	0.99763	0.99855	0.99734	0.99977	0.99734	0.99934
0.03604	0.9976	0.99763	0.99855	0.99734	0.99977	0.99734	0.99934
0.03704	0.9976	0.99763	0.99765	0.99734	0.99977	0.99734	0.99934
0.03804	0.9976	0.99763	0.99765	0.99734	0.99977	0.99734	0.99934
0.03904	0.9976	0.99763	0.99765	0.99734	0.99977	0.99734	0.99934
0.04004	0.99558	0.99763	0.99765	0.99734	0.99977	0.99734	0.99803
0.04104	0.99558	0.99691	0.99765	0.99734	0.99977	0.99734	0.99803
0.04204	0.99558	0.99691	0.99765	0.99734	0.99977	0.99734	0.99803
0.04304	0.99558	0.99691	0.99765	0.99734	0.99977	0.99734	0.99788
0.04404	0.99558	0.99691	0.99765	0.99734	0.99977	0.99734	0.99788
0.04505	0.99378	0.99691	0.99563	0.99734	0.99757	0.99734	0.99788
0.04605	0.99378	0.99691	0.99563	0.99734	0.99757	0.99734	0.99788
0.04705	0.99378	0.99691	0.99563	0.99734	0.99757	0.99734	0.99788
0.04805	0.99378	0.99691	0.99563	0.99709	0.99757	0.99709	0.99788
0.04905	0.99378	0.99691	0.99563	0.99709	0.99757	0.99709	0.99788
0.05005	0.99378	0.99691	0.99563	0.99709	0.99667	0.99709	0.99788
0.05105	0.99378	0.99691	0.99563	0.99709	0.99667	0.99709	0.99788
0.05205	0.99378	0.99691	0.99563	0.99709	0.99667	0.99709	0.99788
0.05305	0.99378	0.99626	0.99563	0.99709	0.99667	0.99709	0.99788
0.05405	0.99378	0.99626	0.99563	0.99709	0.99667	0.99709	0.99788
0.05506	0.99378	0.99626	0.99563	0.99709	0.99667	0.99709	0.99788
0.05606	0.99378	0.99626	0.99563	0.99709	0.99667	0.99709	0.99788
0.05706	0.99378	0.99626	0.99563	0.99709	0.99667	0.99709	0.99788
0.05806	0.99378	0.99626	0.99563	0.99709	0.99667	0.99709	0.99788
0.05906	0.98637	0.99487	0.99415	0.99709	0.99667	0.99709	0.99788
0.06006	0.98637	0.99487	0.99402	0.99709	0.99667	0.99709	0.99788
0.06106	0.98637	0.99487	0.99402	0.99709	0.99667	0.99709	0.99788
0.06206	0.98637	0.99487	0.99402	0.99709	0.99667	0.99709	0.99788
0.06306	0.98637	0.99487	0.99402	0.99709	0.99667	0.99709	0.99788
0.06406	0.98637	0.99487	0.99402	0.99709	0.99667	0.99709	0.9975
0.06507	0.98637	0.99487	0.99402	0.99709	0.99667	0.99709	0.9975
0.06607	0.98637	0.9947	0.99402	0.99709	0.99667	0.99709	0.9965
0.06707	0.98637	0.9947	0.99402	0.99709	0.99667	0.99709	0.9965
0.06807	0.98637	0.99407	0.99402	0.99709	0.99667	0.99709	0.99558
0.06907	0.98637	0.99407	0.99402	0.99709	0.99667	0.99709	0.99558
0.07007	0.98637	0.99407	0.99402	0.99709	0.99667	0.99709	0.99558
0.07107	0.98595	0.99407	0.99402	0.99709	0.99667	0.99709	0.99558
0.07207	0.98595	0.99407	0.99402	0.99709	0.99667	0.99709	0.99558
0.07307	0.98595	0.99407	0.99402	0.99709	0.99667	0.99709	0.99558
0.07407	0.98595	0.99407	0.9932	0.99622	0.99667	0.99622	0.99558
0.07508	0.98595	0.99407	0.9932	0.99622	0.99667	0.99622	0.99558
0.07608	0.98595	0.99407	0.9932	0.99622	0.99667	0.99622	0.99558
0.07708	0.98595	0.99407	0.9932	0.99554	0.99667	0.99554	0.99558
0.07808	0.98595	0.99407	0.9932	0.99554	0.99667	0.99554	0.99558
0.07908	0.98595	0.99407	0.9932	0.99554	0.99471	0.99554	0.99558
0.08008	0.98556	0.99407	0.9932	0.99554	0.99471	0.99554	0.99558
0.08108	0.98556	0.99407	0.9932	0.99554	0.994	0.99554	0.99558
0.08208	0.98556	0.99407	0.9932	0.99554	0.994	0.99554	0.99558
0.08308	0.98556	0.99407	0.9932	0.99554	0.994	0.99554	0.99558
0.08408	0.98404	0.99407	0.9932	0.99554	0.994	0.99554	0.99472
0.08509	0.98392	0.99407	0.9932	0.99554	0.994	0.99554	0.99472
0.08609	0.98392	0.99407	0.9932	0.99554	0.994	0.99554	0.99472
0.08709	0.98392	0.99407	0.9932	0.99554	0.994	0.99554	0.99472
0.08809	0.98392	0.99407	0.9932	0.99554	0.994	0.99554	0.99472
0.08909	0.98392	0.99407	0.9932	0.99554	0.994	0.99554	0.99472
0.09009	0.98392	0.99407	0.9932	0.99554	0.99368	0.99554	0.99472
0.09109	0.98392	0.99407	0.99289	0.99554	0.99368	0.99554	0.99472
0.09209	0.98392	0.99407	0.99289	0.99554	0.99368	0.99554	0.99472
0.09309	0.98392	0.99407	0.99289	0.99512	0.99368	0.99512	0.99472
0.09409	0.98392	0.99352	0.99289	0.99512	0.99368	0.99512	0.99472
0.0951	0.98392	0.99352	0.99289	0.99512	0.99368	0.99512	0.99472
0.0961	0.98392	0.99352	0.99289	0.99512	0.99368	0.99512	0.99472
0.0971	0.98392	0.99352	0.99289	0.99419	0.99368	0.99419	0.99472
0.0981	0.98392	0.99352	0.99289	0.99419	0.99368	0.99419	0.99472
0.0991	0.98392	0.99352	0.99289	0.99419	0.99368	0.99419	0.99472
0.1001	0.97947	0.98982	0.99289	0.99419	0.99368	0.99419	0.99472
0.1011	0.97947	0.98982	0.99289	0.99419	0.99368	0.99419	0.99472
0.1021	0.97947	0.98982	0.99289	0.99419	0.99368	0.99419	0.99472
0.1031	0.97947	0.98982	0.99289	0.99419	0.99368	0.99419	0.99472
0.1041	0.97947	0.98966	0.99289	0.99419	0.99262	0.99419	0.99472
0.10511	0.97947	0.98966	0.99289	0.99419	0.99262	0.99419	0.99472
0.10611	0.97947	0.98966	0.99289	0.99419	0.99262	0.99419	0.99472
0.10711	0.97947	0.98966	0.99289	0.99419	0.99262	0.99419	0.99472
0.10811	0.97947	0.98966	0.99289	0.99419	0.99262	0.99419	0.99472
0.10911	0.97947	0.98966	0.99289	0.99419	0.99262	0.99419	0.99472
0.11011	0.97947	0.98966	0.99289	0.99419	0.99262	0.99419	0.99472
0.11111	0.97947	0.98966	0.99289	0.99217	0.99262	0.99217	0.99472
0.11211	0.97947	0.98966	0.99289	0.99217	0.99262	0.99217	0.99472
0.11311	0.97947	0.98966	0.99289	0.99217	0.99262	0.99217	0.99472
0.11411	0.97947	0.98966	0.99289	0.99217	0.99262	0.99217	0.99472
0.11512	0.97947	0.98966	0.99289	0.99217	0.99262	0.99217	0.99472
0.11612	0.97947	0.98966	0.99289	0.99217	0.99262	0.99217	0.99472
0.11712	0.97947	0.98966	0.99289	0.99217	0.99262	0.99217	0.99472
0.11812	0.9788	0.98966	0.99289	0.99192	0.99262	0.99192	0.99472
0.11912	0.9788	0.98966	0.99289	0.99192	0.99199	0.99192	0.99472
0.12012	0.9788	0.98935	0.99289	0.99192	0.99199	0.99192	0.99472
0.12112	0.9788	0.98935	0.99289	0.99192	0.99199	0.99192	0.99472
0.12212	0.9788	0.98935	0.99289	0.99192	0.99144	0.99192	0.99472
0.12312	0.9788	0.98935	0.99289	0.99192	0.99144	0.99192	0.99472
0.12412	0.9788	0.98935	0.99289	0.99192	0.99144	0.99192	0.99472
0.12513	0.9788	0.98935	0.99289	0.99189	0.99144	0.99189	0.99472
0.12613	0.9788	0.98935	0.99289	0.99189	0.99144	0.99189	0.99472
0.12713	0.9788	0.98935	0.99289	0.99189	0.98954	0.99189	0.99393
0.12813	0.97816	0.98935	0.99289	0.99189	0.98954	0.99189	0.99393
0.12913	0.97816	0.98935	0.99289	0.99186	0.98954	0.99186	0.99331
0.13013	0.97816	0.98935	0.99289	0.99186	0.98954	0.99186	0.99331
0.13113	0.97816	0.98935	0.99289	0.99186	0.98954	0.99186	0.99331
0.13213	0.97816	0.98935	0.99289	0.99186	0.98954	0.99186	0.99331
0.13313	0.97816	0.98935	0.99289	0.99186	0.98954	0.99186	0.99331
0.13413	0.97816	0.98935	0.99274	0.99186	0.98954	0.99186	0.99331
0.13514	0.97816	0.98935	0.99274	0.99186	0.98954	0.99186	0.99331
0.13614	0.97816	0.98935	0.99274	0.99186	0.98954	0.99186	0.99331
0.13714	0.97816	0.98829	0.99274	0.99186	0.98954	0.99186	0.99331
0.13814	0.97816	0.98829	0.99274	0.99186	0.98954	0.99186	0.99331
0.13914	0.97816	0.98829	0.99274	0.99186	0.98954	0.99186	0.99331
0.14014	0.97816	0.98829	0.99274	0.99186	0.98953	0.99186	0.99331
0.14114	0.97816	0.98829	0.99274	0.99186	0.98953	0.99186	0.99282
0.14214	0.97816	0.98829	0.99274	0.99186	0.98953	0.99186	0.99282
0.14314	0.97816	0.98829	0.99274	0.99186	0.98953	0.99186	0.99282
0.14414	0.97816	0.98829	0.99274	0.99186	0.98953	0.99186	0.99282
0.14515	0.97816	0.98829	0.99274	0.99186	0.98953	0.99186	0.99282
0.14615	0.97816	0.98829	0.99224	0.99186	0.98953	0.99186	0.99282
0.14715	0.97816	0.98829	0.99224	0.99186	0.98953	0.99186	0.99282
0.14815	0.97816	0.98829	0.99224	0.99186	0.98953	0.99186	0.99282
0.14915	0.97816	0.98829	0.99224	0.99186	0.98953	0.99186	0.99282
0.15015	0.97779	0.98829	0.99224	0.99186	0.98953	0.99186	0.99282
0.15115	0.97779	0.98829	0.99168	0.99186	0.98953	0.99186	0.99282
0.15215	0.97779	0.98829	0.99168	0.99173	0.98953	0.99173	0.99282
0.15315	0.97779	0.98829	0.99168	0.99173	0.98953	0.99173	0.99282
0.15415	0.97779	0.98829	0.99168	0.99173	0.98953	0.99173	0.9928
0.15516	0.97779	0.98829	0.99168	0.99173	0.98953	0.99173	0.99263
0.15616	0.97779	0.98829	0.99168	0.99173	0.9895	0.99173	0.99263
0.15716	0.97779	0.98829	0.98966	0.99173	0.9895	0.99173	0.99263
0.15816	0.97779	0.98644	0.98966	0.99161	0.9895	0.99161	0.99263
0.15916	0.97779	0.98644	0.98966	0.99161	0.9895	0.99161	0.99263
0.16016	0.97779	0.98644	0.98966	0.99161	0.9895	0.99161	0.99263
0.16116	0.97779	0.98644	0.98966	0.99161	0.9895	0.99161	0.99263
0.16216	0.97779	0.98623	0.98953	0.99094	0.9895	0.99094	0.99263
0.16316	0.97779	0.98623	0.98953	0.99094	0.9895	0.99094	0.99263
0.16416	0.97779	0.98623	0.98953	0.99094	0.9895	0.99094	0.99263
0.16517	0.97762	0.98623	0.98953	0.99094	0.9895	0.99094	0.99263
0.16617	0.97721	0.98623	0.98953	0.99094	0.9895	0.99094	0.99263
0.16717	0.97721	0.98623	0.98953	0.99094	0.9895	0.99094	0.99263
0.16817	0.97721	0.98623	0.98953	0.99094	0.9895	0.99094	0.99263
0.16917	0.97721	0.98623	0.98953	0.99094	0.9895	0.99094	0.9924
0.17017	0.97697	0.98623	0.98953	0.99094	0.9895	0.99094	0.9924
0.17117	0.97697	0.98623	0.98953	0.99013	0.9893	0.99013	0.9924
0.17217	0.97697	0.98623	0.98953	0.99013	0.9893	0.99013	0.9924
0.17317	0.97586	0.98623	0.98953	0.99013	0.9893	0.99013	0.9924
0.17417	0.97586	0.98623	0.98953	0.99013	0.9893	0.99013	0.9924
0.17518	0.97586	0.9858	0.98953	0.99013	0.9893	0.99013	0.9924
0.17618	0.97586	0.9858	0.98877	0.99013	0.9893	0.99013	0.9924
0.17718	0.97586	0.9858	0.98877	0.99011	0.9893	0.99011	0.9924
0.17818	0.97586	0.9858	0.98877	0.99011	0.9893	0.99011	0.99168
0.17918	0.97586	0.9858	0.98877	0.99011	0.9893	0.99011	0.99168
0.18018	0.97586	0.9858	0.98877	0.99011	0.9893	0.99011	0.99168
0.18118	0.97586	0.9858	0.98877	0.99011	0.9893	0.99011	0.99168
0.18218	0.97586	0.9858	0.98877	0.99011	0.9893	0.99011	0.99168
0.18318	0.97586	0.9858	0.98827	0.99011	0.9893	0.99011	0.99168
0.18418	0.97586	0.9858	0.98827	0.99011	0.9893	0.99011	0.99168
0.18519	0.97586	0.98574	0.98818	0.99011	0.9893	0.99011	0.99168
0.18619	0.97586	0.98574	0.98818	0.99011	0.9893	0.99011	0.99168
0.18719	0.97586	0.98574	0.98818	0.99011	0.9893	0.99011	0.99092
0.18819	0.97586	0.98574	0.98818	0.99011	0.98707	0.99011	0.99092
0.18919	0.97586	0.98574	0.98818	0.99011	0.98707	0.99011	0.99092
0.19019	0.97586	0.98574	0.98818	0.99011	0.98707	0.99011	0.99092
0.19119	0.97586	0.98574	0.988	0.99011	0.98707	0.99011	0.99092
0.19219	0.97586	0.98574	0.988	0.99011	0.98707	0.99011	0.99092
0.19319	0.97586	0.98574	0.988	0.99011	0.98707	0.99011	0.99092
0.19419	0.97586	0.98574	0.988	0.99011	0.98673	0.99011	0.99092
0.1952	0.97586	0.98574	0.988	0.99011	0.98673	0.99011	0.99092
0.1962	0.97586	0.98574	0.988	0.98941	0.98673	0.98941	0.99092
0.1972	0.97586	0.98574	0.988	0.98941	0.98673	0.98941	0.99092
0.1982	0.97586	0.98574	0.988	0.98941	0.98673	0.98941	0.99092
0.1992	0.97586	0.98574	0.988	0.98941	0.98673	0.98941	0.99092
0.2002	0.97384	0.98574	0.988	0.98941	0.98673	0.98941	0.99092
0.2012	0.97384	0.98574	0.988	0.98941	0.98673	0.98941	0.99092
0.2022	0.97384	0.98574	0.988	0.98941	0.98673	0.98941	0.99092
0.2032	0.97364	0.98573	0.988	0.98897	0.98673	0.98897	0.99092
0.2042	0.97364	0.9856	0.988	0.98897	0.98673	0.98897	0.99092
0.20521	0.97364	0.9856	0.988	0.98897	0.98673	0.98897	0.99092
0.20621	0.97364	0.9856	0.988	0.98897	0.98655	0.98897	0.99092
0.20721	0.9731	0.98542	0.988	0.98897	0.98655	0.98897	0.99092
0.20821	0.97268	0.98498	0.988	0.98897	0.98655	0.98897	0.99092
0.20921	0.97268	0.98498	0.988	0.98897	0.98655	0.98897	0.99092
0.21021	0.97268	0.98498	0.988	0.98897	0.98655	0.98897	0.99092
0.21121	0.97268	0.98498	0.988	0.98897	0.98655	0.98897	0.99092
0.21221	0.97229	0.98498	0.988	0.98897	0.98655	0.98897	0.99092
0.21321	0.97229	0.98498	0.988	0.98897	0.98655	0.98897	0.99092
0.21421	0.97229	0.98498	0.98797	0.98897	0.98655	0.98897	0.99092
0.21522	0.97229	0.98498	0.98797	0.98897	0.98655	0.98897	0.99092
0.21622	0.97229	0.98498	0.98797	0.98897	0.98655	0.98897	0.99092
0.21722	0.97214	0.98498	0.98797	0.98897	0.98655	0.98897	0.99092
0.21822	0.97214	0.98498	0.98797	0.98711	0.98655	0.98711	0.99092
0.21922	0.97154	0.98498	0.98797	0.98711	0.98655	0.98711	0.99092
0.22022	0.97154	0.98498	0.98797	0.98711	0.98655	0.98711	0.99092
0.22122	0.97154	0.98498	0.98797	0.98711	0.98655	0.98711	0.99092
0.22222	0.96876	0.98498	0.98639	0.98711	0.98655	0.98711	0.99033
0.22322	0.96876	0.98498	0.98639	0.98711	0.98655	0.98711	0.99033
0.22422	0.96876	0.98498	0.98639	0.98711	0.98655	0.98711	0.99033
0.22523	0.96876	0.98498	0.98639	0.98711	0.98655	0.98711	0.99033
0.22623	0.96876	0.98498	0.98639	0.98711	0.98655	0.98711	0.98966
0.22723	0.96876	0.98498	0.98639	0.98711	0.98655	0.98711	0.98966
0.22823	0.96654	0.98498	0.98639	0.98711	0.98655	0.98711	0.98966
0.22923	0.96654	0.98498	0.98639	0.98711	0.98655	0.98711	0.98966
0.23023	0.96654	0.98437	0.98639	0.98711	0.98597	0.98711	0.98944
0.23123	0.96654	0.98418	0.98639	0.98711	0.98597	0.98711	0.98944
0.23223	0.96654	0.98418	0.98632	0.98667	0.98597	0.98667	0.98944
0.23323	0.96654	0.98418	0.98632	0.98667	0.98597	0.98667	0.98944
0.23423	0.96654	0.98418	0.98632	0.98667	0.98579	0.98667	0.98944
0.23524	0.96654	0.98418	0.98632	0.98667	0.98579	0.98667	0.98944
0.23624	0.96654	0.98418	0.98632	0.98667	0.98579	0.98667	0.98944
0.23724	0.96654	0.98418	0.98632	0.98667	0.98579	0.98667	0.98894
0.23824	0.96654	0.98418	0.98632	0.98667	0.98522	0.98667	0.98894
0.23924	0.96654	0.98418	0.98632	0.98667	0.98522	0.98667	0.98894
0.24024	0.96654	0.98418	0.98632	0.98667	0.98522	0.98667	0.98894
0.24124	0.96654	0.98418	0.98632	0.98667	0.98522	0.98667	0.98889
0.24224	0.96654	0.98418	0.98632	0.98667	0.98522	0.98667	0.98889
0.24324	0.96654	0.98418	0.98632	0.98667	0.98522	0.98667	0.98889
0.24424	0.96627	0.98418	0.98632	0.98667	0.98522	0.98667	0.98889
0.24525	0.96627	0.98418	0.98632	0.98667	0.98522	0.98667	0.98889
0.24625	0.96627	0.98418	0.98632	0.98649	0.98522	0.98649	0.98889
0.24725	0.96627	0.98418	0.98632	0.98649	0.98522	0.98649	0.98889
0.24825	0.96627	0.98418	0.98632	0.98649	0.98522	0.98649	0.98889
0.24925	0.96627	0.98418	0.9862	0.98649	0.98522	0.98649	0.98889
0.25025	0.96223	0.98418	0.9862	0.98649	0.98501	0.98649	0.98889
0.25125	0.96223	0.98418	0.9862	0.98649	0.98501	0.98649	0.98889
0.25225	0.96186	0.98418	0.9862	0.98649	0.98501	0.98649	0.98792
0.25325	0.96186	0.98418	0.9862	0.98649	0.98501	0.98649	0.98792
0.25425	0.96183	0.98418	0.98597	0.98649	0.98442	0.98649	0.98792
0.25526	0.96183	0.98418	0.98597	0.98649	0.98442	0.98649	0.98792
0.25626	0.96183	0.98418	0.98597	0.98649	0.98368	0.98649	0.98792
0.25726	0.96139	0.98404	0.98597	0.98649	0.98368	0.98649	0.98792
0.25826	0.96139	0.98404	0.98597	0.98649	0.98368	0.98649	0.98792
0.25926	0.96139	0.98404	0.98597	0.98649	0.98368	0.98649	0.98792
0.26026	0.96139	0.98404	0.98597	0.98649	0.98368	0.98649	0.98792
0.26126	0.96139	0.98404	0.98597	0.98649	0.98368	0.98649	0.98792
0.26226	0.96139	0.98372	0.98597	0.98649	0.98368	0.98649	0.98792
0.26326	0.9613	0.98372	0.98597	0.98649	0.98368	0.98649	0.98792
0.26426	0.9613	0.98372	0.98597	0.98649	0.98368	0.98649	0.98792
0.26527	0.9613	0.98344	0.98597	0.98649	0.98368	0.98649	0.98774
0.26627	0.9613	0.98344	0.98597	0.98649	0.98368	0.98649	0.98774
0.26727	0.9613	0.98344	0.98597	0.98649	0.98368	0.98649	0.98774
0.26827	0.9613	0.98344	0.98597	0.98649	0.98368	0.98649	0.98774
0.26927	0.9613	0.98344	0.98597	0.98649	0.98368	0.98649	0.98774
0.27027	0.9613	0.98344	0.98597	0.98649	0.98368	0.98649	0.98774
0.27127	0.9613	0.98344	0.98597	0.98649	0.98368	0.98649	0.98774
0.27227	0.9613	0.98344	0.98597	0.98649	0.98368	0.98649	0.98774
0.27327	0.95928	0.98344	0.98597	0.98649	0.98197	0.98649	0.98774
0.27427	0.95888	0.98344	0.98597	0.98649	0.98162	0.98649	0.98774
0.27528	0.95888	0.98344	0.98597	0.98649	0.9815	0.98649	0.98774
0.27628	0.95888	0.98344	0.98538	0.98649	0.9815	0.98649	0.98774
0.27728	0.95888	0.98344	0.98538	0.98649	0.9815	0.98649	0.98774
0.27828	0.95888	0.98344	0.98521	0.98649	0.9815	0.98649	0.98774
0.27928	0.95888	0.98344	0.98521	0.98649	0.9815	0.98649	0.98774
0.28028	0.95888	0.98344	0.9841	0.98649	0.9815	0.98649	0.98774
0.28128	0.95875	0.98344	0.9841	0.98649	0.98111	0.98649	0.98761
0.28228	0.95875	0.98344	0.9841	0.98649	0.98111	0.98649	0.98743
0.28328	0.95875	0.98344	0.9841	0.98649	0.98111	0.98649	0.98743
0.28428	0.95875	0.98344	0.98319	0.98649	0.98111	0.98649	0.98743
0.28529	0.95875	0.98344	0.98319	0.98649	0.98111	0.98649	0.98743
0.28629	0.95875	0.98344	0.98309	0.98649	0.98111	0.98649	0.98743
0.28729	0.95875	0.98344	0.98309	0.98649	0.98111	0.98649	0.98743
0.28829	0.95875	0.98221	0.98309	0.98649	0.98111	0.98649	0.98743
0.28929	0.95875	0.98221	0.98309	0.98649	0.98074	0.98649	0.98743
0.29029	0.95875	0.98221	0.98309	0.98649	0.98074	0.98649	0.98743
0.29129	0.95875	0.98221	0.98309	0.98623	0.98074	0.98623	0.98743
0.29229	0.95875	0.98221	0.98309	0.98623	0.98074	0.98623	0.98699
0.29329	0.95875	0.98221	0.98309	0.98623	0.98074	0.98623	0.98699
0.29429	0.95814	0.98221	0.98309	0.98623	0.98074	0.98623	0.98699
0.2953	0.95814	0.98221	0.98309	0.98623	0.98074	0.98623	0.98696
0.2963	0.95814	0.98221	0.98309	0.98623	0.98061	0.98623	0.98696
0.2973	0.95814	0.98221	0.98309	0.98623	0.98057	0.98623	0.98696
0.2983	0.95814	0.98221	0.98309	0.98623	0.98057	0.98623	0.98696
0.2993	0.95808	0.98221	0.98309	0.98608	0.98057	0.98608	0.98696
0.3003	0.95403	0.98221	0.98309	0.98608	0.98057	0.98608	0.98696
0.3013	0.95403	0.98221	0.98309	0.98608	0.98057	0.98608	0.98696
0.3023	0.95403	0.98221	0.98309	0.98608	0.98057	0.98608	0.98696
0.3033	0.95403	0.98221	0.98309	0.98608	0.98057	0.98608	0.98696
0.3043	0.95403	0.98221	0.98309	0.98608	0.98057	0.98608	0.98696
0.30531	0.95156	0.98221	0.98309	0.98608	0.98057	0.98608	0.98696
0.30631	0.95156	0.98221	0.98309	0.98608	0.98057	0.98608	0.98696
0.30731	0.95156	0.98221	0.98309	0.98608	0.98052	0.98608	0.98696
0.30831	0.95156	0.98221	0.98309	0.98608	0.98052	0.98608	0.98696
0.30931	0.95156	0.98221	0.98309	0.98608	0.98052	0.98608	0.98696
0.31031	0.95156	0.98221	0.98309	0.98608	0.98052	0.98608	0.98696
0.31131	0.95156	0.98221	0.98273	0.98608	0.98052	0.98608	0.98587
0.31231	0.95149	0.98221	0.98273	0.98597	0.98052	0.98597	0.98587
0.31331	0.95149	0.98221	0.98214	0.98597	0.98052	0.98597	0.98587
0.31431	0.95149	0.98221	0.98214	0.98597	0.98052	0.98597	0.98587
0.31532	0.95149	0.98221	0.98214	0.98597	0.98024	0.98597	0.98587
0.31632	0.95149	0.98221	0.98214	0.98597	0.98024	0.98597	0.98587
0.31732	0.9512	0.98221	0.98214	0.98597	0.98024	0.98597	0.98587
0.31832	0.9512	0.97974	0.98214	0.98597	0.98024	0.98597	0.98587
0.31932	0.9512	0.97974	0.98213	0.98554	0.98024	0.98554	0.98587
0.32032	0.9512	0.97968	0.98213	0.98554	0.98024	0.98554	0.98587
0.32132	0.9512	0.97968	0.98213	0.98554	0.98024	0.98554	0.98587
0.32232	0.9512	0.97968	0.98213	0.98548	0.98024	0.98548	0.98587
0.32332	0.9512	0.97968	0.98198	0.98548	0.98024	0.98548	0.98587
0.32432	0.9512	0.97968	0.98198	0.98548	0.9802	0.98548	0.9851
0.32533	0.9512	0.97968	0.98198	0.98548	0.9802	0.98548	0.9851
0.32633	0.9512	0.97968	0.98198	0.98516	0.9802	0.98516	0.9851
0.32733	0.95104	0.97968	0.98198	0.98502	0.9802	0.98502	0.9851
0.32833	0.95104	0.97968	0.98198	0.98502	0.9802	0.98502	0.9851
0.32933	0.95104	0.97968	0.98198	0.98502	0.9802	0.98502	0.9851
0.33033	0.95104	0.97968	0.98198	0.98502	0.9802	0.98502	0.9851
0.33133	0.95094	0.97968	0.98198	0.98502	0.9802	0.98502	0.9851
0.33233	0.95094	0.97968	0.98198	0.98502	0.9802	0.98502	0.9851
0.33333	0.94946	0.97906	0.98198	0.98436	0.9777	0.98436	0.9851
0.33433	0.94946	0.97906	0.98198	0.98436	0.9777	0.98436	0.9851
0.33534	0.94905	0.97896	0.98198	0.98436	0.9777	0.98436	0.9851
0.33634	0.94905	0.97896	0.98198	0.98436	0.9777	0.98436	0.9851
0.33734	0.94905	0.97896	0.98198	0.98436	0.9777	0.98436	0.9851
0.33834	0.94905	0.97896	0.98196	0.98436	0.9772	0.98436	0.9851
0.33934	0.94905	0.97896	0.98196	0.98436	0.9772	0.98436	0.9851
0.34034	0.94905	0.97896	0.98196	0.98436	0.9772	0.98436	0.9851
0.34134	0.94878	0.97896	0.98196	0.98436	0.9772	0.98436	0.9851
0.34234	0.94878	0.97896	0.98196	0.98436	0.9772	0.98436	0.9851
0.34334	0.94878	0.97896	0.98196	0.98436	0.9772	0.98436	0.9851
0.34434	0.94878	0.97896	0.98196	0.98421	0.9772	0.98421	0.98482
0.34535	0.94878	0.97896	0.98196	0.98421	0.9772	0.98421	0.98482
0.34635	0.94878	0.97896	0.98196	0.98421	0.9772	0.98421	0.98482
0.34735	0.94878	0.97896	0.98196	0.98421	0.9772	0.98421	0.98482
0.34835	0.94649	0.97896	0.98196	0.98386	0.97677	0.98386	0.98482
0.34935	0.94649	0.97896	0.98196	0.98386	0.97677	0.98386	0.98482
0.35035	0.94649	0.97694	0.98196	0.98386	0.97677	0.98386	0.98482
0.35135	0.94641	0.97694	0.98196	0.9837	0.97677	0.9837	0.98482
0.35235	0.94641	0.97644	0.98196	0.9837	0.97661	0.9837	0.98482
0.35335	0.94641	0.972	0.98196	0.9837	0.97661	0.9837	0.98235
0.35435	0.94641	0.972	0.98196	0.9837	0.97661	0.9837	0.98235
0.35536	0.94641	0.972	0.98196	0.9837	0.97655	0.9837	0.98208
0.35636	0.94617	0.97137	0.98196	0.98313	0.97655	0.98313	0.98208
0.35736	0.94617	0.97137	0.98196	0.98313	0.97655	0.98313	0.98208
0.35836	0.94617	0.97137	0.98196	0.98313	0.97655	0.98313	0.98208
0.35936	0.94617	0.97137	0.98188	0.98313	0.97655	0.98313	0.98208
0.36036	0.94617	0.97137	0.98076	0.98313	0.97655	0.98313	0.98208
0.36136	0.94617	0.97137	0.98076	0.98313	0.97655	0.98313	0.98208
0.36236	0.94617	0.97137	0.98076	0.98313	0.97655	0.98313	0.98208
0.36336	0.94617	0.97137	0.98066	0.98313	0.97655	0.98313	0.98208
0.36436	0.94617	0.97122	0.98066	0.98212	0.97655	0.98212	0.98208
0.36537	0.94559	0.97122	0.98066	0.98212	0.97655	0.98212	0.98184
0.36637	0.94559	0.97122	0.98066	0.98212	0.97655	0.98212	0.98153
0.36737	0.94559	0.97122	0.98066	0.98204	0.97655	0.98204	0.98153
0.36837	0.94559	0.97122	0.98066	0.98204	0.97655	0.98204	0.98153
0.36937	0.94357	0.97122	0.98066	0.98002	0.97655	0.98002	0.98153
0.37037	0.94341	0.97122	0.98053	0.98002	0.97655	0.98002	0.98153
0.37137	0.94341	0.97122	0.98053	0.98002	0.97655	0.98002	0.98153
0.37237	0.94341	0.97122	0.98053	0.98002	0.97655	0.98002	0.98136
0.37337	0.94341	0.97122	0.98053	0.98002	0.97655	0.98002	0.98136
0.37437	0.94341	0.97122	0.98053	0.98002	0.97655	0.98002	0.98136
0.37538	0.94341	0.96991	0.98053	0.98002	0.97655	0.98002	0.98136
0.37638	0.94341	0.96991	0.98053	0.98002	0.97655	0.98002	0.98129
0.37738	0.94341	0.96991	0.98053	0.98002	0.97655	0.98002	0.98129
0.37838	0.94341	0.96962	0.98011	0.98002	0.97655	0.98002	0.98115
0.37938	0.94339	0.96962	0.98011	0.98002	0.97655	0.98002	0.98115
0.38038	0.94339	0.96962	0.98011	0.98002	0.97655	0.98002	0.98115
0.38138	0.94339	0.96962	0.98011	0.98002	0.97655	0.98002	0.98115
0.38238	0.94339	0.96962	0.98011	0.98002	0.97655	0.98002	0.98115
0.38338	0.94339	0.96962	0.98011	0.98002	0.97631	0.98002	0.98109
0.38438	0.94339	0.96962	0.98011	0.98002	0.97631	0.98002	0.98109
0.38539	0.94339	0.96956	0.98011	0.98002	0.97631	0.98002	0.98109
0.38639	0.94307	0.96956	0.98011	0.98002	0.97577	0.98002	0.98109
0.38739	0.94307	0.96956	0.98011	0.98002	0.97577	0.98002	0.98109
0.38839	0.94307	0.96956	0.98011	0.98002	0.97561	0.98002	0.98109
0.38939	0.9395	0.96956	0.98011	0.98002	0.97561	0.98002	0.98109
0.39039	0.9395	0.96956	0.98011	0.98002	0.97561	0.98002	0.98109
0.39139	0.9395	0.96923	0.97981	0.97981	0.97561	0.97981	0.98109
0.39239	0.9395	0.96923	0.97981	0.97981	0.97561	0.97981	0.98109
0.39339	0.9393	0.96923	0.97981	0.97981	0.97561	0.97981	0.98109
0.39439	0.9393	0.96923	0.97981	0.97981	0.97561	0.97981	0.98109
0.3954	0.9393	0.96923	0.97981	0.97981	0.97561	0.97981	0.98109
0.3964	0.9393	0.96923	0.97981	0.97981	0.97561	0.97981	0.98109
0.3974	0.9393	0.96923	0.97957	0.97981	0.97561	0.97981	0.98109
0.3984	0.9393	0.96923	0.97957	0.97981	0.97561	0.97981	0.98109
0.3994	0.9393	0.96919	0.97957	0.97971	0.97561	0.97971	0.98095
0.4004	0.92765	0.9678	0.97639	0.97601	0.96728	0.97601	0.98095
0.4014	0.92765	0.9678	0.97639	0.97601	0.96728	0.97601	0.98095
0.4024	0.92765	0.9678	0.97639	0.97601	0.96728	0.97601	0.98095
0.4034	0.92765	0.9678	0.97639	0.97601	0.96728	0.97601	0.98095
0.4044	0.92765	0.9678	0.97639	0.97601	0.96728	0.97601	0.98095
0.40541	0.92765	0.9678	0.97639	0.97601	0.96728	0.97601	0.98095
0.40641	0.92737	0.9678	0.97639	0.97453	0.96718	0.97453	0.98095
0.40741	0.92714	0.9678	0.97629	0.97453	0.96718	0.97453	0.98095
0.40841	0.92714	0.9678	0.97629	0.97453	0.96718	0.97453	0.98095
0.40941	0.92714	0.9678	0.97629	0.97453	0.96718	0.97453	0.98095
0.41041	0.92696	0.96774	0.97629	0.97453	0.96718	0.97453	0.98095
0.41141	0.92696	0.96774	0.97629	0.97453	0.96708	0.97453	0.98095
0.41241	0.92551	0.96652	0.97629	0.97453	0.96461	0.97453	0.98095
0.41341	0.92539	0.96652	0.97629	0.97416	0.96456	0.97416	0.98095
0.41441	0.92515	0.96652	0.97629	0.97416	0.96456	0.97416	0.98095
0.41542	0.92515	0.96652	0.97629	0.97416	0.96456	0.97416	0.98095
0.41642	0.92515	0.96652	0.97629	0.97416	0.96456	0.97416	0.98095
0.41742	0.92515	0.96591	0.97629	0.97416	0.96409	0.97416	0.98065
0.41842	0.92515	0.96591	0.97629	0.97416	0.96409	0.97416	0.98065
0.41942	0.92501	0.96591	0.97629	0.97416	0.96409	0.97416	0.98065
0.42042	0.92501	0.96591	0.97613	0.97416	0.96409	0.97416	0.98065
0.42142	0.92501	0.96591	0.97613	0.97416	0.96058	0.97416	0.98065
0.42242	0.92501	0.96591	0.97613	0.97416	0.96034	0.97416	0.98065
0.42342	0.92487	0.96591	0.97613	0.97402	0.96034	0.97402	0.98064
0.42442	0.92413	0.96591	0.97613	0.97402	0.96034	0.97402	0.98064
0.42543	0.92413	0.96591	0.97561	0.97402	0.96034	0.97402	0.98064
0.42643	0.92413	0.96591	0.97472	0.97402	0.96034	0.97402	0.98062
0.42743	0.92413	0.96591	0.97413	0.9735	0.96019	0.9735	0.98062
0.42843	0.92413	0.96584	0.97406	0.9735	0.96019	0.9735	0.98062
0.42943	0.91858	0.96584	0.97406	0.9735	0.96019	0.9735	0.98044
0.43043	0.91858	0.96582	0.97406	0.9735	0.96013	0.9735	0.98044
0.43143	0.91858	0.96582	0.97406	0.9735	0.96013	0.9735	0.98044
0.43243	0.91858	0.96579	0.97401	0.9728	0.96007	0.9728	0.98044
0.43343	0.91858	0.96579	0.97398	0.9728	0.96007	0.9728	0.98044
0.43443	0.91858	0.96579	0.97398	0.9728	0.96007	0.9728	0.98044
0.43544	0.91858	0.96579	0.97398	0.97274	0.96007	0.97274	0.98044
0.43644	0.91847	0.96579	0.97398	0.97274	0.96007	0.97274	0.98031
0.43744	0.91847	0.96579	0.97303	0.97265	0.96007	0.97265	0.98031
0.43844	0.91847	0.96579	0.97303	0.97212	0.95969	0.97212	0.9782
0.43944	0.91847	0.96579	0.97303	0.97212	0.95969	0.97212	0.9782
0.44044	0.91847	0.96455	0.97303	0.97212	0.95969	0.97212	0.9782
0.44144	0.91847	0.96455	0.97303	0.97212	0.95969	0.97212	0.9782
0.44244	0.91842	0.96455	0.97303	0.97212	0.95969	0.97212	0.9782
0.44344	0.91842	0.96455	0.97303	0.97212	0.95969	0.97212	0.9782
0.44444	0.91842	0.96455	0.97303	0.97212	0.95969	0.97212	0.97768
0.44545	0.91812	0.96455	0.97303	0.97212	0.95969	0.97212	0.97768
0.44645	0.91812	0.96455	0.97303	0.97212	0.95954	0.97212	0.97768
0.44745	0.91812	0.96455	0.97303	0.97212	0.95954	0.97212	0.97768
0.44845	0.91812	0.96455	0.97259	0.97212	0.95954	0.97212	0.97768
0.44945	0.91812	0.96455	0.97259	0.97212	0.95954	0.97212	0.97768
0.45045	0.91772	0.96455	0.96963	0.97212	0.94997	0.97212	0.97566
0.45145	0.91772	0.96455	0.96963	0.97212	0.94997	0.97212	0.97566
0.45245	0.91767	0.96455	0.96944	0.97212	0.94997	0.97212	0.97566
0.45345	0.91767	0.96455	0.96944	0.97212	0.94996	0.97212	0.97536
0.45445	0.91767	0.96455	0.96944	0.97212	0.94996	0.97212	0.97536
0.45546	0.91651	0.96138	0.96944	0.96894	0.94679	0.96894	0.97363
0.45646	0.91651	0.96134	0.96944	0.96894	0.94679	0.96894	0.97363
0.45746	0.91651	0.96134	0.96944	0.96894	0.94679	0.96894	0.97363
0.45846	0.91651	0.96134	0.96944	0.96894	0.94679	0.96894	0.97363
0.45946	0.91651	0.96134	0.96944	0.96894	0.94679	0.96894	0.97363
0.46046	0.91651	0.9612	0.96932	0.96892	0.94671	0.96892	0.97363
0.46146	0.91651	0.9612	0.96932	0.96892	0.94671	0.96892	0.97363
0.46246	0.91651	0.9612	0.96932	0.96892	0.94642	0.96892	0.97363
0.46346	0.91651	0.9612	0.96932	0.96892	0.94642	0.96892	0.97363
0.46446	0.91651	0.9612	0.96932	0.96892	0.94642	0.96892	0.97363
0.46547	0.91651	0.9612	0.96932	0.96892	0.94642	0.96892	0.97363
0.46647	0.91651	0.9612	0.96913	0.96892	0.94642	0.96892	0.97363
0.46747	0.91599	0.96083	0.96896	0.96892	0.94642	0.96892	0.97363
0.46847	0.91597	0.96083	0.96896	0.96892	0.94642	0.96892	0.97363
0.46947	0.91597	0.96083	0.96838	0.96892	0.94603	0.96892	0.97363
0.47047	0.91597	0.96083	0.96838	0.96892	0.94603	0.96892	0.97363
0.47147	0.91503	0.95774	0.96616	0.96436	0.94056	0.96436	0.96816
0.47247	0.91503	0.95774	0.96615	0.96436	0.94056	0.96436	0.96816
0.47347	0.91503	0.95732	0.96615	0.96436	0.94056	0.96436	0.96816
0.47447	0.91394	0.95732	0.96615	0.96436	0.93778	0.96436	0.96816
0.47548	0.91394	0.95732	0.96593	0.96436	0.93778	0.96436	0.96816
0.47648	0.91394	0.95732	0.96575	0.96436	0.93778	0.96436	0.96816
0.47748	0.91394	0.95732	0.96575	0.96436	0.93778	0.96436	0.96816
0.47848	0.91315	0.9573	0.96575	0.96388	0.93778	0.96388	0.96816
0.47948	0.91315	0.9573	0.96537	0.96388	0.93778	0.96388	0.96816
0.48048	0.91315	0.9573	0.96532	0.96376	0.93778	0.96376	0.96816
0.48148	0.91293	0.9573	0.96516	0.96376	0.93778	0.96376	0.96816
0.48248	0.91293	0.9573	0.96466	0.96376	0.93778	0.96376	0.96816
0.48348	0.91293	0.9573	0.96466	0.96376	0.93778	0.96376	0.96816
0.48448	0.91293	0.9573	0.96466	0.96376	0.93778	0.96376	0.96816
0.48549	0.91293	0.9573	0.96466	0.9635	0.93778	0.9635	0.96816
0.48649	0.91293	0.9573	0.96466	0.9635	0.93778	0.9635	0.96816
0.48749	0.91293	0.9573	0.96449	0.9635	0.93778	0.9635	0.96816
0.48849	0.91293	0.9573	0.96449	0.96341	0.93778	0.96341	0.96816
0.48949	0.91293	0.95656	0.96449	0.96336	0.93778	0.96336	0.96816
0.49049	0.91251	0.95628	0.96404	0.96336	0.93778	0.96336	0.96802
0.49149	0.91251	0.95628	0.96404	0.96336	0.93778	0.96336	0.96802
0.49249	0.91251	0.95628	0.96404	0.96336	0.93778	0.96336	0.96802
0.49349	0.91223	0.95628	0.9638	0.96331	0.93751	0.96331	0.96777
0.49449	0.91223	0.95628	0.9638	0.96323	0.93751	0.96323	0.96777
0.4955	0.91223	0.95628	0.9638	0.96323	0.93751	0.96323	0.96777
0.4965	0.91209	0.95628	0.96355	0.96323	0.93751	0.96323	0.96777
0.4975	0.91209	0.95628	0.96345	0.96323	0.93751	0.96323	0.96777
0.4985	0.91209	0.95628	0.96345	0.96323	0.93751	0.96323	0.96777
0.4995	0.91209	0.95628	0.96345	0.96323	0.93751	0.96323	0.96763
0.5005	0.90428	0.94915	0.96252	0.95396	0.93344	0.95396	0.95712
0.5015	0.90428	0.94915	0.96252	0.95396	0.93344	0.95396	0.95712
0.5025	0.90428	0.94915	0.96252	0.95396	0.93344	0.95396	0.95712
0.5035	0.90428	0.94915	0.96252	0.95396	0.93344	0.95396	0.95712
0.5045	0.90428	0.94915	0.96252	0.95372	0.93311	0.95372	0.95712
0.50551	0.90428	0.94915	0.96252	0.95372	0.93311	0.95372	0.95712
0.50651	0.90428	0.94915	0.96252	0.95372	0.93311	0.95372	0.95712
0.50751	0.90428	0.94915	0.96252	0.95372	0.93311	0.95372	0.95712
0.50851	0.9039	0.94915	0.96252	0.95372	0.93299	0.95372	0.95712
0.50951	0.9039	0.94915	0.96252	0.95372	0.93299	0.95372	0.95712
0.51051	0.90385	0.94915	0.96252	0.95372	0.93299	0.95372	0.95677
0.51151	0.90385	0.94915	0.96206	0.95372	0.93299	0.95372	0.95677
0.51251	0.9038	0.94915	0.96205	0.95367	0.93299	0.95367	0.95677
0.51351	0.9038	0.94915	0.96205	0.95367	0.93299	0.95367	0.95677
0.51451	0.9038	0.94915	0.96205	0.95367	0.93299	0.95367	0.95677
0.51552	0.9038	0.94814	0.96205	0.95337	0.93299	0.95337	0.95677
0.51652	0.9038	0.94814	0.96205	0.95337	0.93296	0.95337	0.95672
0.51752	0.9038	0.94814	0.96205	0.95337	0.93296	0.95337	0.95672
0.51852	0.90347	0.94814	0.96205	0.95319	0.93296	0.95319	0.95643
0.51952	0.90347	0.94814	0.96205	0.95319	0.93296	0.95319	0.95643
0.52052	0.90346	0.94814	0.96205	0.95319	0.93296	0.95319	0.95643
0.52152	0.90321	0.94814	0.96205	0.95319	0.93296	0.95319	0.95643
0.52252	0.90321	0.94814	0.96205	0.95319	0.93296	0.95319	0.95643
0.52352	0.90321	0.94814	0.96198	0.95319	0.93296	0.95319	0.95643
0.52452	0.90321	0.94814	0.96185	0.95319	0.93296	0.95319	0.95643
0.52553	0.90321	0.94807	0.96185	0.95319	0.93296	0.95319	0.95643
0.52653	0.90165	0.94807	0.96046	0.95274	0.93288	0.95274	0.95504
0.52753	0.90165	0.94807	0.96046	0.95274	0.93288	0.95274	0.95504
0.52853	0.90159	0.94807	0.96046	0.95274	0.93288	0.95274	0.95504
0.52953	0.89498	0.94807	0.95574	0.95159	0.93146	0.95159	0.9531
0.53053	0.89498	0.94807	0.95574	0.95159	0.93146	0.95159	0.95293
0.53153	0.8947	0.94661	0.95574	0.95159	0.93137	0.95159	0.95208
0.53253	0.8947	0.94661	0.95574	0.95159	0.93137	0.95159	0.95208
0.53353	0.89435	0.94635	0.95567	0.95159	0.93137	0.95159	0.95199
0.53453	0.89435	0.94635	0.95567	0.95159	0.93137	0.95159	0.95187
0.53554	0.89435	0.94635	0.95567	0.95159	0.93137	0.95159	0.95187
0.53654	0.89435	0.94635	0.95567	0.95159	0.93137	0.95159	0.95187
0.53754	0.89435	0.94635	0.95567	0.95159	0.93131	0.95159	0.95187
0.53854	0.89435	0.94635	0.95567	0.95159	0.93131	0.95159	0.95186
0.53954	0.89435	0.94635	0.95567	0.95159	0.93131	0.95159	0.95186
0.54054	0.89422	0.94635	0.95547	0.95159	0.93115	0.95159	0.95186
0.54154	0.89408	0.94598	0.95547	0.95159	0.93115	0.95159	0.95186
0.54254	0.89408	0.94598	0.95547	0.95159	0.93115	0.95159	0.95186
0.54354	0.89408	0.94598	0.95547	0.95159	0.93115	0.95159	0.95186
0.54454	0.89408	0.94598	0.95542	0.95158	0.93115	0.95158	0.95186
0.54555	0.88776	0.94422	0.93832	0.94168	0.91667	0.94168	0.94902
0.54655	0.88776	0.94422	0.93832	0.94168	0.91667	0.94168	0.94902
0.54755	0.88776	0.94422	0.93832	0.94168	0.91667	0.94168	0.94902
0.54855	0.88721	0.94422	0.93832	0.94168	0.91667	0.94168	0.94902
0.54955	0.88715	0.94422	0.93814	0.94168	0.91666	0.94168	0.94902
0.55055	0.88663	0.93494	0.93814	0.94122	0.9133	0.94122	0.94856
0.55155	0.88663	0.93494	0.93814	0.94122	0.9133	0.94122	0.94856
0.55255	0.88657	0.93467	0.93814	0.94102	0.91295	0.94102	0.94856
0.55355	0.88657	0.93467	0.93814	0.94102	0.91295	0.94102	0.9476
0.55455	0.88628	0.93456	0.93814	0.94094	0.91295	0.94094	0.9476
0.55556	0.88278	0.93433	0.93805	0.93978	0.91295	0.93978	0.94612
0.55656	0.88278	0.93433	0.93804	0.93978	0.91295	0.93978	0.94612
0.55756	0.88278	0.93433	0.93804	0.93978	0.91295	0.93978	0.94612
0.55856	0.88278	0.93433	0.93804	0.93978	0.91295	0.93978	0.94612
0.55956	0.88278	0.93433	0.93804	0.93978	0.91295	0.93978	0.94612
0.56056	0.88088	0.93327	0.93804	0.93935	0.91156	0.93935	0.94612
0.56156	0.88074	0.933	0.93804	0.93916	0.91156	0.93916	0.94612
0.56256	0.88068	0.933	0.93804	0.93916	0.91156	0.93916	0.94593
0.56356	0.88068	0.933	0.93802	0.93916	0.91136	0.93916	0.94593
0.56456	0.88058	0.933	0.93802	0.93916	0.91136	0.93916	0.94593
0.56557	0.88058	0.933	0.93802	0.93916	0.91136	0.93916	0.94593
0.56657	0.88031	0.933	0.93799	0.93916	0.91136	0.93916	0.94593
0.56757	0.88002	0.933	0.93799	0.93916	0.91136	0.93916	0.94593
0.56857	0.87992	0.933	0.93799	0.93916	0.9112	0.93916	0.94593
0.56957	0.87992	0.933	0.93799	0.93916	0.9112	0.93916	0.94585
0.57057	0.8798	0.933	0.93795	0.93916	0.9112	0.93916	0.94549
0.57157	0.8798	0.93293	0.93572	0.93916	0.9112	0.93916	0.94549
0.57257	0.8798	0.93293	0.93572	0.93916	0.9112	0.93916	0.94549
0.57357	0.87949	0.93271	0.93572	0.93916	0.9112	0.93916	0.94549
0.57457	0.87949	0.93271	0.93572	0.93916	0.9112	0.93916	0.94511
0.57558	0.87949	0.93271	0.93572	0.93916	0.9112	0.93916	0.94511
0.57658	0.87949	0.93271	0.93562	0.93916	0.9112	0.93916	0.94511
0.57758	0.87909	0.93271	0.93562	0.93916	0.9112	0.93916	0.94511
0.57858	0.87909	0.93271	0.93562	0.93916	0.9112	0.93916	0.94511
0.57958	0.8757	0.92942	0.93562	0.93916	0.9112	0.93916	0.94511
0.58058	0.8757	0.92942	0.93562	0.93916	0.9112	0.93916	0.94511
0.58158	0.8757	0.92942	0.93562	0.93916	0.91087	0.93916	0.94511
0.58258	0.8757	0.92942	0.93562	0.93916	0.91086	0.93916	0.94511
0.58358	0.8754	0.92942	0.93562	0.93916	0.91086	0.93916	0.94511
0.58458	0.8754	0.92942	0.93562	0.93916	0.91086	0.93916	0.94511
0.58559	0.87481	0.92942	0.93562	0.93916	0.91052	0.93916	0.94484
0.58659	0.87481	0.92942	0.93562	0.93916	0.91052	0.93916	0.94484
0.58759	0.87432	0.92942	0.93562	0.93916	0.91052	0.93916	0.94484
0.58859	0.87125	0.92366	0.93562	0.93916	0.91052	0.93916	0.94413
0.58959	0.87125	0.92366	0.93562	0.93916	0.91052	0.93916	0.94413
0.59059	0.87125	0.92356	0.93562	0.93916	0.91052	0.93916	0.94413
0.59159	0.86957	0.92356	0.93413	0.93799	0.9095	0.93799	0.94379
0.59259	0.86925	0.9234	0.93386	0.93799	0.90936	0.93799	0.94379
0.59359	0.86925	0.9234	0.93386	0.93799	0.90936	0.93799	0.94379
0.59459	0.86858	0.92322	0.93386	0.93799	0.90936	0.93799	0.94261
0.5956	0.86858	0.92322	0.93386	0.93799	0.90936	0.93799	0.94261
0.5966	0.86858	0.92289	0.93386	0.93799	0.90936	0.93799	0.94261
0.5976	0.86858	0.92257	0.93375	0.93799	0.90936	0.93799	0.94261
0.5986	0.86803	0.92244	0.93375	0.93779	0.90936	0.93779	0.94261
0.5996	0.86803	0.92244	0.93375	0.93779	0.90936	0.93779	0.94261
0.6006	0.86246	0.91932	0.93233	0.93639	0.89668	0.93639	0.93168
0.6016	0.86246	0.91896	0.93211	0.93639	0.89668	0.93639	0.93162
0.6026	0.86246	0.91892	0.93211	0.93639	0.89668	0.93639	0.93162
0.6036	0.86246	0.91892	0.93211	0.93625	0.89668	0.93625	0.93162
0.6046	0.86246	0.91892	0.93211	0.93625	0.89668	0.93625	0.93162
0.60561	0.86246	0.91887	0.93211	0.93625	0.89664	0.93625	0.93162
0.60661	0.86246	0.91887	0.93205	0.93615	0.89664	0.93615	0.93162
0.60761	0.86238	0.91887	0.9319	0.93615	0.89664	0.93615	0.93162
0.60861	0.86177	0.91887	0.9319	0.93603	0.89658	0.93603	0.93149
0.60961	0.8614	0.91887	0.9319	0.93603	0.89641	0.93603	0.93149
0.61061	0.86125	0.91887	0.9319	0.93603	0.89641	0.93603	0.93143
0.61161	0.85905	0.91887	0.9319	0.93603	0.89641	0.93603	0.93143
0.61261	0.85905	0.91887	0.9319	0.93603	0.89641	0.93603	0.93143
0.61361	0.85903	0.91887	0.9319	0.93603	0.89641	0.93603	0.93143
0.61461	0.85885	0.91872	0.9319	0.93603	0.89641	0.93603	0.93141
0.61562	0.85885	0.91872	0.93138	0.93587	0.89617	0.93587	0.93141
0.61662	0.85885	0.91872	0.93138	0.93587	0.89617	0.93587	0.93141
0.61762	0.85746	0.91826	0.93138	0.93587	0.8957	0.93587	0.93141
0.61862	0.85738	0.91826	0.93138	0.93581	0.8957	0.93581	0.93141
0.61962	0.85665	0.91813	0.93138	0.93562	0.8957	0.93562	0.93141
0.62062	0.85665	0.91813	0.93138	0.93562	0.8957	0.93562	0.93141
0.62162	0.85642	0.91813	0.93138	0.93509	0.8957	0.93509	0.93134
0.62262	0.85642	0.91813	0.93138	0.93509	0.89565	0.93509	0.93134
0.62362	0.85632	0.91813	0.93138	0.93509	0.89565	0.93509	0.9311
0.62462	0.85611	0.91813	0.93138	0.93509	0.89565	0.93509	0.9311
0.62563	0.85574	0.91813	0.93138	0.93434	0.8948	0.93434	0.9311
0.62663	0.85572	0.91813	0.93138	0.93434	0.8948	0.93434	0.9311
0.62763	0.85548	0.91813	0.93138	0.93434	0.8948	0.93434	0.93066
0.62863	0.85536	0.91813	0.93128	0.93434	0.8948	0.93434	0.93066
0.62963	0.8551	0.91813	0.93054	0.93416	0.89477	0.93416	0.93056
0.63063	0.8551	0.91813	0.93054	0.93416	0.89473	0.93416	0.93056
0.63163	0.85497	0.91763	0.92927	0.93416	0.89473	0.93416	0.93056
0.63263	0.85497	0.91758	0.92927	0.93416	0.89473	0.93416	0.93056
0.63363	0.85497	0.91748	0.92917	0.93416	0.89473	0.93416	0.93056
0.63463	0.85497	0.91748	0.92917	0.93416	0.89463	0.93416	0.93056
0.63564	0.85489	0.91748	0.92893	0.93405	0.89463	0.93405	0.93038
0.63664	0.83243	0.90577	0.92537	0.92826	0.89048	0.92826	0.92709
0.63764	0.83243	0.90577	0.92537	0.92812	0.89048	0.92812	0.92709
0.63864	0.83162	0.90562	0.92537	0.92742	0.89048	0.92742	0.92699
0.63964	0.83162	0.90562	0.92537	0.92742	0.89048	0.92742	0.92699
0.64064	0.83143	0.90562	0.92537	0.92493	0.87877	0.92493	0.92576
0.64164	0.83143	0.90558	0.92537	0.92493	0.87877	0.92493	0.92576
0.64264	0.83143	0.90558	0.92537	0.92493	0.87877	0.92493	0.92576
0.64364	0.81859	0.90558	0.91771	0.92291	0.87691	0.92291	0.92576
0.64464	0.81821	0.90558	0.91771	0.92271	0.87691	0.92271	0.92576
0.64565	0.81803	0.90558	0.91754	0.92268	0.87681	0.92268	0.92559
0.64665	0.81801	0.90558	0.91754	0.92268	0.87681	0.92268	0.92559
0.64765	0.81703	0.90414	0.9163	0.9209	0.87461	0.9209	0.92314
0.64865	0.81703	0.90406	0.9163	0.92078	0.87461	0.92078	0.92296
0.64965	0.81703	0.90406	0.9163	0.92078	0.87461	0.92078	0.92296
0.65065	0.81549	0.90406	0.91118	0.91715	0.87383	0.91715	0.92296
0.65165	0.81532	0.90406	0.91118	0.91715	0.87383	0.91715	0.92296
0.65265	0.81454	0.90406	0.91118	0.91699	0.87376	0.91699	0.92294
0.65365	0.81454	0.90406	0.91118	0.91674	0.87376	0.91674	0.92294
0.65465	0.81454	0.90402	0.91118	0.91674	0.87329	0.91674	0.92294
0.65566	0.81454	0.90402	0.91118	0.91655	0.87316	0.91655	0.92294
0.65666	0.81438	0.90355	0.91067	0.91543	0.87121	0.91543	0.92267
0.65766	0.81438	0.90355	0.91067	0.91543	0.87113	0.91543	0.92267
0.65866	0.81438	0.90355	0.91067	0.91543	0.87113	0.91543	0.92267
0.65966	0.81426	0.90355	0.91026	0.91466	0.87113	0.91466	0.92267
0.66066	0.81426	0.90355	0.91026	0.91466	0.87113	0.91466	0.92267
0.66166	0.81426	0.90355	0.91026	0.91449	0.87113	0.91449	0.92245
0.66266	0.81426	0.90355	0.91023	0.91449	0.87113	0.91449	0.92234
0.66366	0.81426	0.90355	0.91023	0.91449	0.87092	0.91449	0.92229
0.66466	0.81426	0.90355	0.91023	0.91449	0.87092	0.91449	0.92229
0.66567	0.81426	0.90355	0.91023	0.91449	0.87087	0.91449	0.92229
0.66667	0.81295	0.90355	0.91005	0.91366	0.87028	0.91366	0.92229
0.66767	0.81295	0.90355	0.91005	0.91366	0.87028	0.91366	0.92229
0.66867	0.81295	0.90355	0.91005	0.91366	0.87028	0.91366	0.92229
0.66967	0.81295	0.90355	0.90996	0.91366	0.87028	0.91366	0.92229
0.67067	0.81295	0.90355	0.90996	0.91366	0.87028	0.91366	0.92219
0.67167	0.81283	0.90355	0.90996	0.91355	0.87028	0.91355	0.92217
0.67267	0.81248	0.90355	0.90996	0.91341	0.87028	0.91341	0.92217
0.67367	0.81248	0.90355	0.90996	0.91341	0.87028	0.91341	0.92217
0.67467	0.81248	0.90355	0.90996	0.91341	0.87021	0.91341	0.92216
0.67568	0.81208	0.90355	0.90996	0.91311	0.87021	0.91311	0.92216
0.67668	0.81208	0.90353	0.90996	0.91311	0.87021	0.91311	0.92213
0.67768	0.8117	0.90353	0.90992	0.91246	0.8701	0.91246	0.92167
0.67868	0.81138	0.90353	0.90992	0.91246	0.8701	0.91246	0.92167
0.67968	0.81138	0.90353	0.90992	0.91246	0.8701	0.91246	0.92167
0.68068	0.81071	0.90254	0.90992	0.91076	0.86884	0.91076	0.91973
0.68168	0.80932	0.90254	0.90992	0.91031	0.86858	0.91031	0.91966
0.68268	0.80795	0.90205	0.90708	0.90494	0.86379	0.90494	0.91966
0.68368	0.80795	0.9018	0.90696	0.90494	0.86379	0.90494	0.91966
0.68468	0.80795	0.9018	0.90696	0.90405	0.86374	0.90405	0.91739
0.68569	0.8079	0.9018	0.90696	0.90402	0.86374	0.90402	0.91739
0.68669	0.8079	0.9018	0.90696	0.90402	0.86374	0.90402	0.91697
0.68769	0.80708	0.90123	0.90696	0.90351	0.86374	0.90351	0.91697
0.68869	0.80685	0.90112	0.90696	0.90334	0.86334	0.90334	0.9169
0.68969	0.80653	0.90112	0.90696	0.90317	0.86286	0.90317	0.9169
0.69069	0.80653	0.90112	0.90696	0.90317	0.86286	0.90317	0.9169
0.69169	0.80653	0.90112	0.90696	0.90317	0.86283	0.90317	0.9169
0.69269	0.80641	0.90095	0.90696	0.90306	0.86283	0.90306	0.9169
0.69369	0.80594	0.90061	0.90662	0.90286	0.86231	0.90286	0.91661
0.69469	0.80594	0.90061	0.90662	0.90286	0.86231	0.90286	0.91661
0.6957	0.80584	0.90061	0.90662	0.90276	0.8612	0.90276	0.91661
0.6967	0.80555	0.90027	0.90662	0.90276	0.8612	0.90276	0.91661
0.6977	0.80524	0.89996	0.90662	0.90232	0.8612	0.90232	0.91661
0.6987	0.80523	0.89959	0.90662	0.90232	0.86097	0.90232	0.91634
0.6997	0.80523	0.89959	0.90656	0.90232	0.86089	0.90232	0.91634
0.7007	0.80086	0.89808	0.89922	0.89296	0.8589	0.89296	0.91112
0.7017	0.80059	0.89808	0.89918	0.89296	0.8589	0.89296	0.91112
0.7027	0.80018	0.89808	0.89918	0.89296	0.8589	0.89296	0.91112
0.7037	0.80001	0.89808	0.89907	0.89277	0.85882	0.89277	0.91112
0.7047	0.80001	0.89808	0.89907	0.89245	0.85882	0.89245	0.91099
0.70571	0.80001	0.89808	0.89907	0.89244	0.85882	0.89244	0.91099
0.70671	0.79939	0.89349	0.89566	0.8912	0.85144	0.8912	0.90545
0.70771	0.79939	0.89349	0.89545	0.8912	0.85144	0.8912	0.90545
0.70871	0.79939	0.89349	0.89545	0.89115	0.85141	0.89115	0.90519
0.70971	0.79889	0.89341	0.89479	0.89063	0.85141	0.89063	0.90502
0.71071	0.79889	0.89338	0.89475	0.89055	0.85141	0.89055	0.90446
0.71171	0.79877	0.89338	0.89456	0.8905	0.85141	0.8905	0.90446
0.71271	0.79877	0.89338	0.89456	0.89046	0.85141	0.89046	0.9042
0.71371	0.79877	0.89338	0.89448	0.89033	0.85126	0.89033	0.9042
0.71471	0.79757	0.88984	0.89232	0.88883	0.85082	0.88883	0.9042
0.71572	0.79757	0.88984	0.89232	0.88866	0.85062	0.88866	0.904
0.71672	0.79757	0.88984	0.89214	0.88848	0.85047	0.88848	0.904
0.71772	0.79757	0.88984	0.89214	0.88848	0.85038	0.88848	0.904
0.71872	0.79757	0.88984	0.89214	0.88848	0.85038	0.88848	0.90393
0.71972	0.79494	0.88984	0.89108	0.88768	0.85007	0.88768	0.90277
0.72072	0.79069	0.8871	0.89054	0.8828	0.84934	0.8828	0.90061
0.72172	0.79069	0.8871	0.89046	0.8828	0.84933	0.8828	0.90061
0.72272	0.79059	0.87969	0.88596	0.8828	0.84859	0.8828	0.90061
0.72372	0.78979	0.87954	0.88537	0.88275	0.84859	0.88275	0.90043
0.72472	0.78967	0.87954	0.88537	0.88275	0.84859	0.88275	0.90025
0.72573	0.78883	0.87858	0.88472	0.88275	0.84795	0.88275	0.89945
0.72673	0.78857	0.87847	0.88472	0.88275	0.84795	0.88275	0.89945
0.72773	0.783	0.87523	0.88181	0.88189	0.84558	0.88189	0.88625
0.72873	0.783	0.87523	0.88173	0.8818	0.84554	0.8818	0.88616
0.72973	0.783	0.87523	0.88173	0.8818	0.84554	0.8818	0.886
0.73073	0.78236	0.87484	0.88146	0.8807	0.84507	0.8807	0.88557
0.73173	0.78236	0.87473	0.88146	0.88065	0.84507	0.88065	0.88557
0.73273	0.78236	0.87469	0.88146	0.88065	0.84507	0.88065	0.88557
0.73373	0.78019	0.87429	0.88108	0.88039	0.84507	0.88039	0.88546
0.73473	0.78013	0.87429	0.88108	0.88034	0.84507	0.88034	0.88546
0.73574	0.78007	0.87414	0.88108	0.88004	0.84475	0.88004	0.88502
0.73674	0.78007	0.87414	0.88108	0.88004	0.8444	0.88004	0.88502
0.73774	0.77523	0.87352	0.88108	0.87872	0.84123	0.87872	0.88389
0.73874	0.77474	0.87347	0.88097	0.8786	0.84115	0.8786	0.88348
0.73974	0.77474	0.87347	0.88055	0.8779	0.84115	0.8779	0.88348
0.74074	0.77435	0.87314	0.88024	0.87759	0.84046	0.87759	0.88332
0.74174	0.77435	0.87314	0.88024	0.87759	0.84046	0.87759	0.88332
0.74274	0.77419	0.87314	0.88011	0.87759	0.84046	0.87759	0.8832
0.74374	0.77336	0.8727	0.87999	0.87759	0.84046	0.87759	0.8832
0.74474	0.77009	0.87179	0.87865	0.87712	0.83771	0.87712	0.8832
0.74575	0.76974	0.87154	0.87835	0.8768	0.83771	0.8768	0.8832
0.74675	0.76933	0.87114	0.87817	0.87663	0.83627	0.87663	0.88251
0.74775	0.76933	0.87114	0.87817	0.87663	0.83627	0.87663	0.88248
0.74875	0.76662	0.87114	0.87796	0.87663	0.83627	0.87663	0.88235
0.74975	0.76662	0.87114	0.87796	0.87663	0.83627	0.87663	0.88235
0.75075	0.76387	0.86809	0.87439	0.87223	0.83398	0.87223	0.8822
0.75175	0.76357	0.86754	0.87431	0.87217	0.83394	0.87217	0.88175
0.75275	0.76357	0.86754	0.87404	0.87217	0.83394	0.87217	0.88175
0.75375	0.76357	0.86754	0.87404	0.87217	0.83394	0.87217	0.88175
0.75475	0.76357	0.86722	0.87404	0.87217	0.83376	0.87217	0.88175
0.75576	0.76357	0.86707	0.87359	0.87203	0.83376	0.87203	0.8815
0.75676	0.76293	0.86635	0.87324	0.87197	0.83329	0.87197	0.8815
0.75776	0.76252	0.86635	0.87251	0.87197	0.83326	0.87197	0.8815
0.75876	0.76252	0.86618	0.87244	0.87197	0.83326	0.87197	0.88143
0.75976	0.76252	0.86618	0.87241	0.87197	0.83326	0.87197	0.88143
0.76076	0.74099	0.86531	0.85758	0.86477	0.8331	0.86477	0.87767
0.76176	0.7408	0.86516	0.85758	0.86477	0.8331	0.86477	0.87767
0.76276	0.73984	0.86492	0.85724	0.86467	0.83299	0.86467	0.87728
0.76376	0.73977	0.86492	0.85724	0.86412	0.83299	0.86412	0.87728
0.76476	0.73923	0.86479	0.8514	0.85786	0.83228	0.85786	0.87511
0.76577	0.73817	0.86471	0.8514	0.85786	0.83228	0.85786	0.87511
0.76677	0.73348	0.86471	0.85133	0.85698	0.83228	0.85698	0.87462
0.76777	0.73323	0.864	0.85035	0.85676	0.83217	0.85676	0.87462
0.76877	0.73323	0.864	0.85035	0.85676	0.83217	0.85676	0.87462
0.76977	0.73267	0.864	0.85035	0.85676	0.83217	0.85676	0.87462
0.77077	0.73161	0.864	0.84978	0.85668	0.83208	0.85668	0.87434
0.77177	0.73161	0.8638	0.84978	0.85638	0.83208	0.85638	0.87431
0.77277	0.72939	0.86189	0.84811	0.85357	0.829	0.85357	0.86937
0.77377	0.72939	0.86134	0.84811	0.85357	0.829	0.85357	0.86937
0.77477	0.72939	0.86114	0.84801	0.85348	0.82871	0.85348	0.86928
0.77578	0.72939	0.86114	0.84799	0.85348	0.82871	0.85348	0.86928
0.77678	0.72939	0.86114	0.84799	0.85348	0.82871	0.85348	0.86928
0.77778	0.72284	0.85672	0.84521	0.85258	0.82797	0.85258	0.85637
0.77878	0.72284	0.85663	0.84521	0.85258	0.82797	0.85258	0.85637
0.77978	0.72275	0.85659	0.84521	0.85258	0.8276	0.85258	0.85637
0.78078	0.7227	0.85659	0.84517	0.85247	0.82727	0.85247	0.85637
0.78178	0.7227	0.85641	0.84494	0.85147	0.82727	0.85147	0.85544
0.78278	0.72174	0.85523	0.84383	0.85141	0.82727	0.85141	0.85443
0.78378	0.71974	0.85523	0.84331	0.84957	0.82544	0.84957	0.85414
0.78478	0.71867	0.85455	0.84314	0.84923	0.82336	0.84923	0.85387
0.78579	0.71686	0.84966	0.83884	0.84601	0.81454	0.84601	0.84565
0.78679	0.71664	0.84925	0.83884	0.84492	0.81454	0.84492	0.84412
0.78779	0.71389	0.84923	0.83808	0.84377	0.81391	0.84377	0.84276
0.78879	0.71327	0.84914	0.83749	0.84366	0.81173	0.84366	0.84241
0.78979	0.69298	0.84348	0.83641	0.84366	0.81112	0.84366	0.82878
0.79079	0.69282	0.84321	0.83641	0.84353	0.81107	0.84353	0.82878
0.79179	0.69219	0.84303	0.83621	0.84353	0.81107	0.84353	0.82757
0.79279	0.69168	0.84282	0.83529	0.84251	0.8107	0.84251	0.82649
0.79379	0.6905	0.84267	0.83403	0.8424	0.80973	0.8424	0.82442
0.79479	0.6905	0.84267	0.83403	0.84235	0.80973	0.84235	0.82442
0.7958	0.69032	0.84267	0.83403	0.84235	0.80973	0.84235	0.82442
0.7968	0.69032	0.84267	0.83403	0.84226	0.80973	0.84226	0.82442
0.7978	0.69017	0.84267	0.83403	0.84204	0.80973	0.84204	0.82442
0.7988	0.69001	0.84246	0.83403	0.84168	0.80973	0.84168	0.82425
0.7998	0.68989	0.8423	0.83368	0.8416	0.80973	0.8416	0.82406
0.8008	0.67364	0.82067	0.79015	0.80942	0.80159	0.80942	0.81229
0.8018	0.67364	0.82067	0.79015	0.80942	0.80159	0.80942	0.81229
0.8028	0.67364	0.82037	0.78967	0.8093	0.80143	0.8093	0.81209
0.8038	0.67364	0.81989	0.78967	0.80922	0.80071	0.80922	0.81149
0.8048	0.67355	0.81893	0.78879	0.80783	0.79888	0.80783	0.8104
0.80581	0.67253	0.81887	0.78879	0.80783	0.79888	0.80783	0.8104
0.80681	0.67253	0.81887	0.78871	0.80783	0.79885	0.80783	0.8104
0.80781	0.67194	0.8168	0.7883	0.80764	0.79665	0.80764	0.80815
0.80881	0.66962	0.81595	0.78727	0.80736	0.79665	0.80736	0.80599
0.80981	0.66957	0.81564	0.78712	0.80661	0.79665	0.80661	0.80599
0.81081	0.66891	0.81564	0.7871	0.80661	0.7965	0.80661	0.80582
0.81181	0.66887	0.81564	0.7871	0.80648	0.79642	0.80648	0.80571
0.81281	0.66718	0.81564	0.78522	0.80648	0.79642	0.80648	0.80459
0.81381	0.66694	0.81548	0.78522	0.80557	0.79638	0.80557	0.80418
0.81481	0.66629	0.81296	0.78475	0.80366	0.79396	0.80366	0.80013
0.81582	0.66576	0.81227	0.78475	0.80366	0.79372	0.80366	0.80003
0.81682	0.66531	0.81208	0.78461	0.80366	0.79372	0.80366	0.80003
0.81782	0.66193	0.81208	0.78461	0.80346	0.79347	0.80346	0.79989
0.81882	0.65593	0.80811	0.7758	0.79639	0.7913	0.79639	0.78279
0.81982	0.65593	0.80811	0.77576	0.79622	0.79114	0.79622	0.78273
0.82082	0.65578	0.80677	0.77498	0.79613	0.7902	0.79613	0.78183
0.82182	0.65354	0.80677	0.7749	0.79613	0.7902	0.79613	0.78183
0.82282	0.65346	0.80467	0.7749	0.79392	0.78908	0.79392	0.78124
0.82382	0.65004	0.80362	0.77268	0.78761	0.78716	0.78761	0.78086
0.82482	0.64952	0.80358	0.77225	0.78758	0.78712	0.78758	0.78081
0.82583	0.64917	0.80276	0.77199	0.7874	0.78708	0.7874	0.78073
0.82683	0.64716	0.79812	0.76777	0.78571	0.78514	0.78571	0.78073
0.82783	0.64716	0.79812	0.76777	0.78528	0.78514	0.78528	0.78058
0.82883	0.64712	0.7981	0.76773	0.78528	0.78514	0.78528	0.78054
0.82983	0.64644	0.79521	0.76339	0.78395	0.78292	0.78395	0.78014
0.83083	0.64551	0.79429	0.763	0.78303	0.78288	0.78303	0.77933
0.83183	0.64504	0.79429	0.76267	0.78303	0.7828	0.78303	0.77911
0.83283	0.64504	0.79429	0.76267	0.78303	0.7828	0.78303	0.77902
0.83383	0.6435	0.78649	0.75206	0.76777	0.7756	0.76777	0.77803
0.83483	0.6435	0.78649	0.75175	0.76771	0.77517	0.76771	0.77803
0.83584	0.64162	0.78649	0.75165	0.76724	0.77402	0.76724	0.77797
0.83684	0.64154	0.78587	0.75149	0.7672	0.77346	0.7672	0.77716
0.83784	0.6403	0.78534	0.75063	0.76538	0.77255	0.76538	0.77584
0.83884	0.63755	0.78527	0.75059	0.7653	0.7722	0.7653	0.77569
0.83984	0.63751	0.78527	0.75059	0.7653	0.77198	0.7653	0.77569
0.84084	0.63399	0.77342	0.74167	0.75602	0.76077	0.75602	0.75314
0.84184	0.6334	0.77325	0.74044	0.75556	0.75942	0.75556	0.75267
0.84284	0.62664	0.76014	0.72912	0.75167	0.73329	0.75167	0.74127
0.84384	0.62155	0.75404	0.72446	0.744	0.72609	0.744	0.74072
0.84484	0.62062	0.7539	0.72441	0.74291	0.7248	0.74291	0.74003
0.84585	0.62004	0.75383	0.72392	0.74269	0.72472	0.74269	0.74003
0.84685	0.61919	0.75322	0.72225	0.74151	0.72438	0.74151	0.73909
0.84785	0.61753	0.75322	0.72202	0.74151	0.72428	0.74151	0.73903
0.84885	0.61668	0.75322	0.72202	0.74135	0.7206	0.74135	0.73754
0.84985	0.61584	0.75276	0.72183	0.74135	0.72054	0.74135	0.73745
0.85085	0.61349	0.74294	0.71892	0.7389	0.71495	0.7389	0.7357
0.85185	0.61173	0.74103	0.71538	0.73541	0.71274	0.73541	0.73267
0.85285	0.61173	0.741	0.71538	0.73541	0.71274	0.73541	0.73267
0.85385	0.61056	0.74046	0.71475	0.73517	0.71151	0.73517	0.73209
0.85485	0.60866	0.73993	0.71347	0.73506	0.71122	0.73506	0.73191
0.85586	0.60859	0.73986	0.71347	0.73506	0.71122	0.73506	0.73191
0.85686	0.60859	0.73986	0.71343	0.73488	0.71122	0.73488	0.73167
0.85786	0.60706	0.72612	0.70977	0.73249	0.70013	0.73249	0.71921
0.85886	0.60692	0.72563	0.70962	0.7323	0.70003	0.7323	0.71921
0.85986	0.60613	0.72544	0.70869	0.7323	0.69828	0.7323	0.71806
0.86086	0.60613	0.72544	0.70869	0.7323	0.69828	0.7323	0.71806
0.86186	0.60542	0.72542	0.70856	0.73208	0.69787	0.73208	0.7179
0.86286	0.59848	0.72492	0.70724	0.73167	0.69663	0.73167	0.71594
0.86386	0.59608	0.70772	0.70052	0.72305	0.68797	0.72305	0.71377
0.86486	0.58718	0.70726	0.69864	0.7229	0.68759	0.7229	0.71333
0.86587	0.58675	0.70717	0.69844	0.72286	0.68547	0.72286	0.71326
0.86687	0.57805	0.70014	0.68808	0.72031	0.67314	0.72031	0.7105
0.86787	0.57797	0.69983	0.68794	0.71951	0.6731	0.71951	0.7092
0.86887	0.57755	0.69934	0.68733	0.7179	0.67251	0.7179	0.70752
0.86987	0.57308	0.69267	0.68663	0.7178	0.67114	0.7178	0.70741
0.87087	0.57308	0.69267	0.68663	0.71776	0.67114	0.71776	0.70741
0.87187	0.57277	0.692	0.68611	0.71763	0.6705	0.71763	0.70698
0.87287	0.57205	0.69135	0.68538	0.71064	0.66795	0.71064	0.70387
0.87387	0.56967	0.68856	0.68185	0.71016	0.66711	0.71016	0.70226
0.87487	0.56958	0.6885	0.68175	0.71001	0.66694	0.71001	0.70159
0.87588	0.55118	0.67048	0.6684	0.69207	0.65218	0.69207	0.6795
0.87688	0.55098	0.67043	0.66834	0.69188	0.65218	0.69188	0.67944
0.87788	0.54983	0.67043	0.66795	0.6916	0.65163	0.6916	0.67922
0.87888	0.54668	0.6686	0.66392	0.68208	0.64775	0.68208	0.67582
0.87988	0.54668	0.66855	0.66392	0.68183	0.64775	0.68183	0.67582
0.88088	0.54316	0.65792	0.65711	0.67631	0.63904	0.67631	0.66812
0.88188	0.54253	0.65712	0.65652	0.67555	0.63786	0.67555	0.66775
0.88288	0.5402	0.65223	0.65312	0.67283	0.63737	0.67283	0.66686
0.88388	0.53206	0.65121	0.65144	0.6719	0.63691	0.6719	0.66498
0.88488	0.53076	0.65044	0.64726	0.6716	0.63546	0.6716	0.6646
0.88589	0.52557	0.64742	0.64447	0.66712	0.63414	0.66712	0.66099
0.88689	0.52554	0.64726	0.64429	0.66709	0.63414	0.66709	0.66086
0.88789	0.52514	0.64617	0.63713	0.66356	0.63379	0.66356	0.65991
0.88889	0.52256	0.6447	0.6363	0.66241	0.62299	0.66241	0.65596
0.88989	0.52255	0.6447	0.63623	0.66237	0.62299	0.66237	0.65588
0.89089	0.52158	0.64461	0.63556	0.66237	0.62263	0.66237	0.65569
0.89189	0.51979	0.6435	0.6333	0.66168	0.62164	0.66168	0.65439
0.89289	0.51975	0.64346	0.63218	0.66115	0.62085	0.66115	0.65193
0.89389	0.51644	0.62671	0.6205	0.65246	0.61914	0.65246	0.64922
0.89489	0.51396	0.61262	0.60901	0.62188	0.60559	0.62188	0.64267
0.8959	0.51059	0.61071	0.60808	0.61979	0.60419	0.61979	0.64195
0.8969	0.50699	0.60218	0.60337	0.6153	0.59709	0.6153	0.64105
0.8979	0.50692	0.60218	0.60336	0.61525	0.597	0.61525	0.64105
0.8989	0.50611	0.6019	0.60318	0.61525	0.59672	0.61525	0.64055
0.8999	0.5056	0.6012	0.60298	0.61502	0.59624	0.61502	0.64019
0.9009	0.49483	0.59528	0.59075	0.61056	0.58242	0.61056	0.63358
0.9019	0.49395	0.59383	0.59022	0.61006	0.58048	0.61006	0.63219
0.9029	0.49238	0.59363	0.58948	0.60867	0.58001	0.60867	0.62724
0.9039	0.49096	0.59308	0.5892	0.60851	0.57995	0.60851	0.6271
0.9049	0.49063	0.59296	0.58918	0.6082	0.57971	0.6082	0.62668
0.90591	0.48872	0.59242	0.58701	0.60692	0.5792	0.60692	0.62572
0.90691	0.48451	0.58336	0.5858	0.59845	0.57054	0.59845	0.62035
0.90791	0.48259	0.58305	0.58402	0.59712	0.57046	0.59712	0.61795
0.90891	0.48	0.57552	0.58123	0.59421	0.56852	0.59421	0.61421
0.90991	0.47645	0.5659	0.56987	0.58304	0.5675	0.58304	0.61238
0.91091	0.47541	0.56411	0.56779	0.58249	0.56432	0.58249	0.61062
0.91191	0.47421	0.56407	0.56737	0.58237	0.56333	0.58237	0.61
0.91291	0.47281	0.56367	0.56696	0.57992	0.56303	0.57992	0.6059
0.91391	0.46222	0.56207	0.55907	0.56851	0.55178	0.56851	0.60327
0.91491	0.45965	0.56075	0.55827	0.56744	0.54269	0.56744	0.60012
0.91592	0.45896	0.55984	0.55723	0.56532	0.52879	0.56532	0.5956
0.91692	0.45666	0.55803	0.5509	0.56207	0.52228	0.56207	0.5942
0.91792	0.45636	0.55795	0.55085	0.56207	0.52228	0.56207	0.59413
0.91892	0.45624	0.55782	0.55044	0.56206	0.52228	0.56206	0.59372
0.91992	0.44822	0.55367	0.54436	0.55622	0.51821	0.55622	0.58736
0.92092	0.44701	0.54456	0.53954	0.54078	0.5097	0.54078	0.57622
0.92192	0.42598	0.52955	0.52429	0.53428	0.50333	0.53428	0.5609
0.92292	0.42597	0.52953	0.52428	0.53427	0.50333	0.53427	0.56089
0.92392	0.42416	0.52941	0.52274	0.53162	0.49779	0.53162	0.55713
0.92492	0.42231	0.52877	0.52241	0.53095	0.49752	0.53095	0.55633
0.92593	0.42167	0.52643	0.51976	0.53	0.49296	0.53	0.55538
0.92693	0.42152	0.52578	0.51934	0.52927	0.49257	0.52927	0.55433
0.92793	0.41825	0.52539	0.51719	0.52794	0.49058	0.52794	0.55138
0.92893	0.41593	0.5249	0.51401	0.51185	0.49018	0.51185	0.54995
0.92993	0.41589	0.52408	0.51373	0.50971	0.49005	0.50971	0.54977
0.93093	0.41472	0.51861	0.5134	0.50962	0.49005	0.50962	0.54915
0.93193	0.41186	0.51731	0.50682	0.50626	0.48861	0.50626	0.54734
0.93293	0.40784	0.51402	0.50435	0.50104	0.48601	0.50104	0.54674
0.93393	0.40194	0.50805	0.49996	0.49189	0.4847	0.49189	0.52962
0.93493	0.40166	0.50571	0.49627	0.48959	0.48073	0.48959	0.5287
0.93594	0.40164	0.50481	0.49473	0.48782	0.48069	0.48782	0.52785
0.93694	0.40094	0.50465	0.49338	0.48239	0.47712	0.48239	0.51807
0.93794	0.39957	0.50041	0.48016	0.47689	0.4691	0.47689	0.50449
0.93894	0.39875	0.49481	0.47992	0.47558	0.46867	0.47558	0.50302
0.93994	0.39598	0.48825	0.47315	0.47216	0.46684	0.47216	0.49763
0.94094	0.39534	0.48713	0.47241	0.47092	0.46583	0.47092	0.49699
0.94194	0.38981	0.48159	0.4671	0.46676	0.46508	0.46676	0.49481
0.94294	0.38786	0.47842	0.46464	0.45937	0.46024	0.45937	0.4896
0.94394	0.38688	0.47603	0.46341	0.45854	0.45813	0.45854	0.48746
0.94494	0.3839	0.47519	0.45948	0.45466	0.45758	0.45466	0.48255
0.94595	0.38181	0.46231	0.45298	0.45167	0.45051	0.45167	0.47552
0.94695	0.3729	0.46052	0.43844	0.44798	0.44065	0.44798	0.47079
0.94795	0.36684	0.44764	0.41354	0.43621	0.43751	0.43621	0.45729
0.94895	0.36598	0.44528	0.41268	0.4346	0.43685	0.4346	0.45656
0.94995	0.36533	0.44346	0.4116	0.433	0.43616	0.433	0.45501
0.95095	0.3469	0.42248	0.40237	0.41249	0.42611	0.41249	0.43135
0.95195	0.34578	0.4211	0.40073	0.41121	0.42498	0.41121	0.42931
0.95295	0.34288	0.41622	0.39979	0.41044	0.42363	0.41044	0.42681
0.95395	0.33873	0.4126	0.39513	0.40857	0.42298	0.40857	0.4252
0.95495	0.33032	0.40925	0.38993	0.40073	0.41864	0.40073	0.41837
0.95596	0.32948	0.40625	0.38897	0.39938	0.41769	0.39938	0.41738
0.95696	0.31154	0.37389	0.36647	0.39211	0.40755	0.39211	0.40561
0.95796	0.3106	0.37076	0.36563	0.39088	0.40533	0.39088	0.40457
0.95896	0.31031	0.36938	0.36401	0.38773	0.40467	0.38773	0.40108
0.95996	0.30473	0.36657	0.36026	0.37605	0.40079	0.37605	0.39441
0.96096	0.29647	0.34907	0.33672	0.35706	0.37306	0.35706	0.37911
0.96196	0.29517	0.34857	0.33625	0.35542	0.37213	0.35542	0.37829
0.96296	0.29407	0.3445	0.33488	0.35159	0.36958	0.35159	0.37359
0.96396	0.29243	0.34292	0.32903	0.34749	0.36702	0.34749	0.37215
0.96496	0.27891	0.34115	0.32359	0.33941	0.35795	0.33941	0.35841
0.96597	0.27575	0.33734	0.31943	0.33713	0.35569	0.33713	0.35797
0.96697	0.27023	0.32623	0.31707	0.33293	0.34092	0.33293	0.35276
0.96797	0.26748	0.32434	0.31123	0.32938	0.3394	0.32938	0.35148
0.96897	0.26014	0.31502	0.30418	0.31958	0.33407	0.31958	0.34385
0.96997	0.24663	0.29103	0.29298	0.30274	0.32397	0.30274	0.32891
0.97097	0.23888	0.28716	0.28867	0.29269	0.31255	0.29269	0.31052
0.97197	0.23678	0.2828	0.28775	0.28867	0.31104	0.28867	0.30423
0.97297	0.23662	0.28267	0.28759	0.28856	0.31098	0.28856	0.30415
0.97397	0.20479	0.25062	0.25543	0.25362	0.28943	0.25362	0.27296
0.97497	0.20386	0.24957	0.25324	0.25303	0.28708	0.25303	0.27187
0.97598	0.20137	0.24088	0.24338	0.25201	0.28061	0.25201	0.27048
0.97698	0.19955	0.23862	0.23345	0.24592	0.27956	0.24592	0.26836
0.97798	0.19372	0.23611	0.22945	0.24052	0.26726	0.24052	0.2616
0.97898	0.19287	0.23292	0.2274	0.23906	0.26469	0.23906	0.25959
0.97998	0.19218	0.22295	0.22213	0.23296	0.26116	0.23296	0.25885
0.98098	0.18823	0.20895	0.20856	0.21493	0.24736	0.21493	0.24733
0.98198	0.18732	0.2054	0.2033	0.21291	0.24633	0.21291	0.24248
0.98298	0.18236	0.19626	0.19887	0.20223	0.2339	0.20223	0.23781
0.98398	0.17765	0.18116	0.18429	0.19956	0.22554	0.19956	0.22359
0.98498	0.17665	0.17782	0.17164	0.18561	0.22089	0.18561	0.22105
0.98599	0.17504	0.17434	0.16984	0.18293	0.21753	0.18293	0.2187
0.98699	0.16111	0.1533	0.15656	0.17408	0.19885	0.17408	0.20099
0.98799	0.15985	0.1517	0.1516	0.1712	0.19813	0.1712	0.19992
0.98899	0.15734	0.14897	0.14925	0.16882	0.19591	0.16882	0.19765
0.98999	0.15646	0.14594	0.14749	0.16715	0.19477	0.16715	0.1966
0.99099	0.14722	0.13988	0.14156	0.16533	0.1886	0.16533	0.18184
0.99199	0.14454	0.13835	0.14034	0.16445	0.18747	0.16445	0.17919
0.99299	0.13763	0.13272	0.1359	0.16087	0.18602	0.16087	0.17336
0.99399	0.13647	0.1297	0.13398	0.15963	0.18013	0.15963	0.16402
0.99499	0.13348	0.12698	0.13238	0.15703	0.17912	0.15703	0.16258
0.996	0.13233	0.12392	0.13093	0.1543	0.17767	0.1543	0.15988
0.997	0.1303	0.12172	0.12827	0.15246	0.17646	0.15246	0.15813
0.998	0.1287	0.11952	0.12631	0.1507	0.17526	0.1507	0.15638
0.999	0.12709	0.11732	0.12434	0.14893	0.17405	0.14893	0.15463
1	0	0	0	0	0	0	0
